# Supplementary material for: Thromboelastography-Based Risk-Stratified Transfusion Strategy in Acute Stanford Type A Aortic Dissection: A Predictive Model and Prospective Validation
Source: J Clin Med. 2026 Apr 30;15(9):3446. doi: 10.3390/jcm15093446 (PMC13163563; doi:10.3390/jcm15093446)
Supplement: Supplementary file 1 [file jcm-15-03446-s001.zip]

Archive with 1 entries (1 files):
- jcm-4130211-supplementary.pdf
